# Supplementary material for: From landraces to improved cultivars: Assessment of genetic diversity and population structure of Mediterranean wheat using SNP markers
Source: PLoS One. 2019 Jul 15;14(7):e0219867. doi: 10.1371/journal.pone.0219867 (PMC6629082; doi:10.1371/journal.pone.0219867)
Supplement: S2 File — (XLSX) [file pone.0219867.s002.xlsx]

## Sheet: Full1
	LANDRACES													MODERN CULTIVARS
	Number of markers	HT				PIC				LD (r2)				Number of markers	HT				PIC				LD (r2)
Chromosome		Min	Max	Mean	SD	Min	Max	Mean	SD	Min	Max	Mean	SD		Min	Max	Mean	SD	Min	Max	Mean	SD	Min	Max	Mean	SD
1A	595	0	0.5	0.39	0.12	0.086	0.375	0.33	0.0611499	0	1	0.16	0.25	604	0	0.5	0.37	0.13	0.098	0.375	0.28	0.09	0	1	0.18	0.27
1B	812	0	0.5	0.36	0.12	0.088	0.375	0.3	0.0729117	0	1	0.11	0.19	834	0	0.5	0.33	0.14	0.092	0.375	0.28	0.07	0	1	0.17	0.26
1D	293	0	0.5	0.36	0.14	0.081	0.375	0.3	0.0854438	0	1	0.34	0.4	295	0	0.5	0.39	0.11	0.093	0.375	0.33	0.05	0	1	0.41	0.42
2A	576	0	0.5	0.38	0.12	0.09	0.375	0.3	0.0774502	0	1	0.13	0.25	590	0	0.5	0.36	0.12	0.098	0.375	0.3	0.07	0	1	0.16	0.27
2B	925	0	0.5	0.36	0.13	0.077	0.375	0.3	0.075585	0	1	0.1	0.2	999	0	0.5	0.36	0.13	0.09	0.375	0.29	0.07	0	1	0.18	0.27
2D	376	0	0.5	0.37	0.11	0.099	0.375	0.3	0.0625867	0	1	0.3	0.34	388	0	0.5	0.4	0.11	0.11	0.375	0.33	0.06	0	1	0.4	0.37
3A	522	0	0.5	0.37	0.13	0.099	0.375	0.3	0.078603	0	1	0.09	0.19	522	0	0.5	0.35	0.13	0.1	0.375	0.31	0.07	0	1	0.17	0.26
3B	770	0	0.5	0.35	0.14	0.086	0.375	0.3	0.0795551	0	1	0.1	0.18	781	0	0.5	0.34	0.14	0.1	0.375	0.3	0.08	0	1	0.14	0.22
3D	134	0	0.5	0.35	0.14	0.077	0.374	0.28	0.0872448	0	1	0.13	0.26	137	0	0.5	0.36	0.15	0.1	0.375	0.29	0.08	0	1	0.14	0.29
4A	435	0	0.5	0.35	0.13	0.072	0.375	0.3	0.0731237	0	1	0.1	0.2	433	0	0.5	0.35	0.13	0.093	0.375	0.29	0.07	0	1	0.16	0.26
4B	375	0	0.5	0.39	0.12	0.086	0.375	0.31	0.0795551	0	1	0.14	0.24	382	0	0.5	0.36	0.12	0.093	0.375	0.32	0.06	0	1	0.17	0.24
4D	39	0	0.5	0.25	0.12	0.099	0.374	0.21	0.0743777	0	1	0.09	0.36	51	0	0.5	0.39	0.12	0.139	0.375	0.3	0.07	0	1	0.12	0.23
5A	628	0	0.5	0.36	0.13	0.068	0.375	0.31	0.0765547	0	1	0.12	0.23	655	0	0.5	0.36	0.12	0.098	0.375	0.31	0.06	0	1	0.18	0.28
5B	860	0	0.5	0.38	0.12	0.073	0.375	0.31	0.066188	0	1	0.11	0.2	867	0	0.5	0.37	0.12	0.093	0.375	0.31	0.07	0	1	0.18	0.25
5D	93	0	0.5	0.33	0.13	0.082	0.375	0.27	0.0799322	0	1	0.12	0.23	143	0	0.5	0.38	0.12	0.115	0.375	0.3	0.08	0	1	0.12	0.24
6A	648	0	0.5	0.36	0.14	0.091	0.375	0.3	0.0793464	0	1	0.14	0.25	674	0	0.5	0.36	0.12	0.106	0.375	0.31	0.06	0	1	0.18	0.26
6B	774	0	0.5	0.36	0.13	0.086	0.375	0.31	0.0780622	0	1	0.13	0.24	787	0	0.5	0.32	0.13	0.093	0.375	0.3	0.07	0	1	0.26	0.3
6D	135	0	0.5	0.35	0.13	0.099	0.375	0.28	0.0779123	0	1	0.18	0.26	146	0	0.5	0.4	0.11	0.092	0.375	0.32	0.07	0	1	0.15	0.25
7A	703	0	0.5	0.37	0.13	0.086	0.375	0.31	0.0738214	0	1	0.09	0.18	665	0	0.5	0.35	0.14	0.07	0.375	0.31	0.07	0	1	0.11	0.21
7B	652	0	0.5	0.37	0.13	0.09	0.375	0.3	0.074417	0	1	0.11	0.2	637	0	0.5	0.36	0.13	0.089	0.375	0.31	0.07	0	1	0.17	0.23
7D	113	0	0.5	0.32	0.15	0.081	0.375	0.26	0.101037	0	1	0.07	0.18	116	0	0.5	0.29	0.14	0.089	0.375	0.25	0.09	0	1	0.08	0.2
